# Supplementary material for: Live Genomics for Pathogen Monitoring in Public Health
Source: Pathogens. 2014 Jan 21;3(1):93–108. doi: 10.3390/pathogens3010093 (PMC4235738; doi:10.3390/pathogens3010093)
Supplement: Supplementary File 1 — Supplementary Information (ZIP, 41 KB) [file pathogens-03-00093-s001.zip]

Archive with 2 entries (2 files):
- SI2.xls
- SI1.xls
