# Supplementary material for: Live Genomics for Pathogen Monitoring in Public Health
Source: Pathogens. 2014 Jan 21;3(1):93–108. doi: 10.3390/pathogens3010093 (PMC4235738; doi:10.3390/pathogens3010093)
Supplement: Supplementary File 1 — Supplementary Information (ZIP, 41 KB) [file pathogens-03-00093-s001.zip › SI2.xls]

## Sheet: Dispensable
protDesc	protID	Genomes	Accession
2OG-Fe(II) oxygenase superfamily	PF03171	Legionella pneumophila	AE017354
			CP003192
			CR628336
			FQ958211
3-alpha domain	PF03475	Staphylococcus aureus	FR821777
4Fe-4S binding domain	PF00037	Campylobacter jejuni	CP000538
			CP000814
			CP001900
6-O-methylguanine DNA methyltransferase, DNA binding domain	PF01035	Legionella pneumophila	CR628336
			FQ958211
ABC transporter	PF00005	Campylobacter jejuni	CP000768
			CP000814
		Legionella pneumophila	AE017354
			CP003024
			CP003192
			FQ958210
		Staphylococcus aureus	BA000017
			BX571857
			CP000255
			CP000703
			CP000730
			CP001996
			CP002110
			CP003194
			FR821777
			FR821779
		Streptococcus suis	CP000407
			CP002633
			CP002641
			CP002644
			CP002651
ABC-2 type transporter	PF01061	Staphylococcus aureus	BX571856
			CP001996
			CP002110
			FR821777
			FR821779
		Streptococcus suis	CP002633
			CP002644
			CP002651
AbgT putative transporter family	PF03806	Campylobacter jejuni	CP000768
Abi-like protein	PF07751	Staphylococcus aureus	AP009324
			BX571857
			CP002110
			CP003166
			CP003194
Accessory gene regulator B	PF04647	Staphylococcus aureus	BA000033
			BX571856
			CP002110
Acetokinase family	PF00871	Legionella pneumophila	FQ958210
Acetyl xylan esterase (AXE1)	PF05448	Streptococcus suis	CP002570
Acetyltransferase (GNAT) family	PF00583	Campylobacter jejuni	CP000025
			CP000538
			CP001960
			CP002029
		Legionella pneumophila	AE017354
			CP003192
			CR628336
			FQ958210
			FQ958211
		Staphylococcus aureus	AP009351
			BA000033
			BX571856
			BX571857
			CP000046
			CP000253
			CP000730
			CP002120
			CP002643
			CP003033
			FN433596
		Streptococcus suis	CP002465
			CP002633
			CP002651
AcrB/AcrD/AcrF family	PF00873	Legionella pneumophila	CR628336
Acyltransferase family	PF01757	Legionella pneumophila	CR628337
Adenosine/AMP deaminase	PF00962	Staphylococcus aureus	AM990992
Adenylate and Guanylate cyclase catalytic domain	PF00211	Staphylococcus aureus	FR821779
Adenylylsulphate kinase	PF01583	Campylobacter jejuni	CP000814
			CP001900
			CP002029
Alcohol acetyltransferase	PF07247	Legionella pneumophila	CR628336
			FQ958210
Alcohol dehydrogenase GroES-like domain	PF08240	Staphylococcus aureus	HE681097
Aldehyde dehydrogenase family	PF00171	Streptococcus suis	CP002644
Aldo/keto reductase family	PF00248	Legionella pneumophila	AE017354
			CP003192
Alpha amylase, catalytic domain	PF00128	Streptococcus suis	CP002633
Alpha-L-fucosidase	PF01120	Streptococcus suis	CP002570
alpha/beta hydrolase fold	PF00561	Legionella pneumophila	CR628336
			FQ958211
		Staphylococcus aureus	CP000730
			FR821777
Amidohydrolase	PF04909	Staphylococcus aureus	AM990992
			CP002110
			CP002114
			CP002643
			CP003045
			FN433596
			FR821777
Amino acid permease	PF00324	Legionella pneumophila	CP003192
Aminoacyl tRNA synthetase class II, N-terminal domain	PF02912	Legionella pneumophila	CR628336
			FQ958210
			FQ958211
Aminotransferase class I and II	PF00155	Legionella pneumophila	FQ958210
Aminotransferase class-III	PF00202	Legionella pneumophila	CP003192
AMP-binding enzyme	PF00501	Legionella pneumophila	CR628336
			CR628337
			FQ958210
Ankyrin repeat	PF00023	Legionella pneumophila	AE017354
			FQ958210
Antibiotic biosynthesis monooxygenase	PF03992	Streptococcus suis	CP002641
Antirestriction protein (ArdA)	PF07275	Legionella pneumophila	CP000675
			CR628336
			FQ958211
		Staphylococcus aureus	AM990992
			AP009324
			BA000017
			CP002120
			FN433596
		Streptococcus suis	CP000407
AP2 domain	PF00847	Staphylococcus aureus	CP001996
		Streptococcus suis	CP002465
Archaeal ATPase	PF01637	Legionella pneumophila	CR628337
ArsC family	PF03960	Streptococcus suis	CP002465
Asparagine synthase	PF00733	Streptococcus suis	CP000407
ATP dependent DNA ligase domain	PF01068	Staphylococcus aureus	FN433596
ATP-grasp domain	PF02655	Legionella pneumophila	FQ958211
ATP-sulfurylase	PF01747	Campylobacter jejuni	CP002029
ATPase family associated with various cellular activities (AAA)	PF00004	Campylobacter jejuni	CP001960
		Streptococcus suis	CP002651
	PF07724	Staphylococcus aureus	CP000046
			CP000253
			CP000255
			CP000730
			CP002120
			FN433596
	PF07728	Campylobacter jejuni	CP002029
		Staphylococcus aureus	BX571856
			CP002110
			CP002120
			CP002643
		Streptococcus suis	CP002644
Autotransporter beta-domain	PF03797	Campylobacter jejuni	CP000025
			CP000538
			CP000814
			CP001900
			CP001960
Bacterial conjugation TrbI-like protein	PF03743	Legionella pneumophila	AE017354
			CR628336
			CR628337
Bacterial DNA polymerase III alpha subunit	PF07733	Staphylococcus aureus	FN433596
Bacterial DNA-binding protein	PF00216	Staphylococcus aureus	FN433596
Bacterial epsilon antitoxin	PF08998	Streptococcus suis	CP002640
Bacterial extracellular solute-binding protein	PF01547	Streptococcus suis	CP002570
			CP002633
			CP002641
Bacterial extracellular solute-binding proteins, family 3	PF00497	Streptococcus suis	CP002641
Bacterial extracellular solute-binding proteins, family 5 Middle	PF00496	Staphylococcus aureus	AP009324
			AP009351
			BA000017
			BX571857
			CP000046
			CP000253
			CP000255
			CP000703
			CP000730
			CP000736
			CP001781
			CP002110
			CP002643
			CP003033
			CP003194
			FR714927
			HE681097
Bacterial Ig-like domain (group 2)	PF02368	Staphylococcus aureus	AM990992
			BA000033
			BX571856
			BX571857
			CP000253
			CP000255
			CP000703
			CP000730
			CP000736
			CP001781
			CP001996
			CP002110
			CP002114
			HE681097
Bacterial low temperature requirement A protein (LtrA)	PF06772	Staphylococcus aureus	CP003166
Bacterial membrane protein YfhO	PF09586	Streptococcus suis	CP002633
			CP002641
			CP002644
Bacterial mobilisation protein (MobC)	PF05713	Streptococcus suis	CP000407
			CP000837
			CP002640
			CP002644
Bacterial protein of unknown function (DUF961)	PF06125	Staphylococcus aureus	AM990992
			AP009324
			BX571856
			CP000046
			CP000255
			CP000730
			CP001781
			CP002120
			CP002643
			FN433596
			FR821777
			HE681097
		Streptococcus suis	CP000407
Bacterial protein of unknown function (HtrL_YibB)	PF09612	Campylobacter jejuni	CP000814
			CP001900
Bacterial regulatory helix-turn-helix protein, lysR family	PF00126	Legionella pneumophila	FQ958210
		Staphylococcus aureus	AP009351
			CP000253
			CP003033
			HE681097
Bacterial regulatory helix-turn-helix proteins, AraC family	PF00165	Streptococcus suis	CP002633
			CP002641
Bacterial regulatory protein, Fis family	PF02954	Streptococcus suis	CP002633
			CP002641
Bacterial regulatory proteins, deoR family	PF00455	Streptococcus suis	FM252032
Bacterial regulatory proteins, gntR family	PF00392	Staphylococcus aureus	CP003194
Bacterial regulatory proteins, lacI family	PF00356	Streptococcus suis	CP002641
Bacterial regulatory proteins, luxR family	PF00196	Legionella pneumophila	AE017354
			CP003192
			CR628336
			CR628337
			FQ958211
		Streptococcus suis	CP002644
Bacterial regulatory proteins, tetR family	PF00440	Staphylococcus aureus	AM990992
			BX571856
			CP002110
			CP002120
			CP003166
			FN433596
			FR821777
			HE681097
		Streptococcus suis	CP002644
			CP002651
Bacterial SH3 domain	PF08460	Streptococcus suis	CP002640
Bacterial sugar transferase	PF02397	Streptococcus suis	CP002633
Bacterial transcription activator, effector binding domain	PF06445	Legionella pneumophila	AE017354
Bacterial transferase hexapeptide (three repeats)	PF00132	Staphylococcus aureus	AM990992
			AP009324
			CP000046
			CP000253
			CP001781
			CP003033
			CP003045
			HE681097
		Streptococcus suis	CP002633
Bacterial type II and III secretion system protein	PF00263	Campylobacter jejuni	CP000768
Bacteriocin (Lactococcin_972)	PF09683	Staphylococcus aureus	BX571856
Bacteriophage Gp15 protein	PF06854	Streptococcus suis	CP002651
Bacteriophage Mu Gam like protein	PF07352	Campylobacter jejuni	CP001960
			CP002029
Bacteriophage replication gene A protein (GPA)	PF05840	Campylobacter jejuni	CP000768
Baculovirus polyhedron envelope protein, PEP, C terminus	PF04513	Streptococcus suis	CP002651
Baseplate J-like protein	PF04865	Campylobacter jejuni	CP001960
Beta-1,4-N-acetylgalactosaminyltransferase (CgtA)	PF06306	Campylobacter jejuni	CP000538
			CP002029
Beta-lactamase	PF00144	Legionella pneumophila	AE017354
			CP003024
			CP003192
			FQ958211
		Staphylococcus aureus	AM990992
			BX571856
			CP002120
			CP003045
			FR821779
			HE681097
Bifunctional DNA primase/polymerase, N-terminal	PF09250	Staphylococcus aureus	FR821779
Binding-protein-dependent transport system inner membrane component	PF00528	Campylobacter jejuni	CP000814
		Staphylococcus aureus	BA000017
			BA000018
			BA000033
			BX571857
			CP000046
			CP000253
			CP000255
			CP000703
			CP000730
			CP000736
			CP001781
			CP001996
			CP002110
			CP002120
			CP003033
			CP003194
			FR714927
			FR821777
			FR821779
			HE681097
		Streptococcus suis	CP002570
			CP002641
BlaR1 peptidase M56	PF05569	Staphylococcus aureus	BA000033
			CP000046
			CP000730
			CP002110
			CP002114
			CP003194
			FR821777
Branched-chain amino acid transport system / permease component	PF02653	Legionella pneumophila	CP003024
			CP003192
C-5 cytosine-specific DNA methylase	PF00145	Legionella pneumophila	AE017354
			CR628337
		Streptococcus suis	CP002465
			CP002644
CAAX amino terminal protease family	PF02517	Staphylococcus aureus	BX571856
			CP001996
			CP003166
		Streptococcus suis	CP002465
Cadmium resistance transporter	PF03596	Staphylococcus aureus	CP003045
		Streptococcus suis	CP002644
CagE, TrbE, VirB family, component of type IV transporter system	PF03135	Legionella pneumophila	AE017354
			CR628337
Calcineurin-like phosphoesterase	PF00149	Staphylococcus aureus	FN433596
Capsular polysaccharide synthesis protein	PF05704	Campylobacter jejuni	CP000814
			CP001900
Capsule polysaccharide biosynthesis protein	PF05159	Campylobacter jejuni	CP000538
Carbohydrate binding domain	PF02839	Streptococcus suis	CP002640
Carbon-nitrogen hydrolase	PF00795	Campylobacter jejuni	CP000768
		Streptococcus suis	CP002644
Carboxymuconolactone decarboxylase family	PF02627	Campylobacter jejuni	CP000025
			CP002029
		Legionella pneumophila	AE017354
			CP003192
Caspase domain	PF00656	Campylobacter jejuni	CP000814
Caudovirus prohead protease	PF04586	Campylobacter jejuni	CP001960
		Staphylococcus aureus	CP001996
			CP003194
CDP-alcohol phosphatidyltransferase	PF01066	Legionella pneumophila	AE017354
			CP003192
CDP-Glycerol:Poly(glycerophosphate) glycerophosphotransferase	PF04464	Campylobacter jejuni	CP001876
			CP001960
CHAP domain	PF05257	Staphylococcus aureus	AP009351
			BA000017
			BA000018
			BA000033
			BX571856
			BX571857
			CP000046
			CP000253
			CP000255
			CP000703
			CP001781
			CP001844
			CP002114
			CP002643
			FN433596
			FR714927
			FR821777
			HE681097
		Streptococcus suis	CP002465
			CP002633
			CP002644
			CP002651
			FM252032
Chitin binding domain	PF03067	Legionella pneumophila	CR628336
			FQ958211
Chloramphenicol acetyltransferase	PF00302	Staphylococcus aureus	CP003033
		Streptococcus suis	FM252032
Class II Aldolase and Adducin N-terminal domain	PF00596	Campylobacter jejuni	CP000025
			CP001960
		Streptococcus suis	CP002570
Clostridial binary toxin A	PF03496	Staphylococcus aureus	CP003194
Clp protease	PF00574	Staphylococcus aureus	BA000017
			BA000033
			BX571856
			CP000046
			CP000253
			CP000703
			CP000730
			CP000736
			CP001781
			CP001844
			CP001996
			CP002110
			CP002114
			CP002120
			CP002643
			CP003045
			CP003166
			FN433596
			FR714927
			HE681097
		Streptococcus suis	CP002465
Cna protein B-type domain	PF05738	Staphylococcus aureus	BX571856
			BX571857
			FN433596
			FR821779
		Streptococcus suis	CP000837
			CP002633
CobQ/CobB/MinD/ParA nucleotide binding domain	PF01656	Streptococcus suis	CP000837
			CP002640
			CP002641
CobW/HypB/UreG, nucleotide-binding domain	PF02492	Campylobacter jejuni	CP000768
Collagen triple helix repeat (20 copies)	PF01391	Staphylococcus aureus	CP000253
			CP000703
			CP003194
			FN433596
		Streptococcus suis	CP002651
Conjugal transfer protein	PF03524	Legionella pneumophila	AE017354
			CR628337
Conjugal transfer protein TraD	PF06412	Legionella pneumophila	CR628336
			CR628337
Conserved phage C-terminus (Phg_2220_C)	PF09524	Staphylococcus aureus	CP000703
			CP003166
Copper binding proteins, plastocyanin/azurin family	PF00127	Campylobacter jejuni	CP000768
CsiD	PF08943	Legionella pneumophila	FQ958211
Cullin protein neddylation domain	PF10557	Staphylococcus aureus	AM990992
			CP003045
Cupin domain	PF07883	Campylobacter jejuni	CP000025
			CP000768
			CP001876
			CP002029
		Legionella pneumophila	CP003023
			CP003024
Cyclic nucleotide-binding domain	PF00027	Staphylococcus aureus	CP000255
Cytidine and deoxycytidylate deaminase zinc-binding region	PF00383	Legionella pneumophila	AE017354
			CP003192
			FQ958211
Cytidylyltransferase	PF01467	Campylobacter jejuni	CP001876
	PF02348	Campylobacter jejuni	CP000768
		Legionella pneumophila	CP003192
Cytochrome C assembly protein	PF01578	Campylobacter jejuni	CP002029
Cytoplasmic chaperone TorD	PF06192	Campylobacter jejuni	CP000538
			CP000814
			CP001900
D-ala D-ala ligase C-terminus	PF07478	Streptococcus suis	FM252032
D-Ala-D-Ala carboxypeptidase 3 (S13) family	PF02113	Legionella pneumophila	CP003023
			CP003192
			CR628337
			FQ958211
D-isomer specific 2-hydroxyacid dehydrogenase, NAD binding domain	PF02826	Legionella pneumophila	CP003023
			CR628337
D12 class N6 adenine-specific DNA methyltransferase	PF02086	Campylobacter jejuni	CP000025
			CP002029
		Legionella pneumophila	CP003192
		Streptococcus suis	CP002633
D5 N terminal like	PF08706	Staphylococcus aureus	CP002643
		Streptococcus suis	CP002465
DegT/DnrJ/EryC1/StrS aminotransferase family	PF01041	Campylobacter jejuni	CP000768
			CP001900
		Legionella pneumophila	CP003192
		Streptococcus suis	CP002633
Dehydratase family	PF00920	Campylobacter jejuni	CP000768
DHH family	PF01368	Staphylococcus aureus	FN433596
Dihydrodipicolinate synthetase family	PF00701	Streptococcus suis	CP002570
Divergent AAA domain	PF04326	Legionella pneumophila	AE017354
			CP003192
		Staphylococcus aureus	CP000730
			CP001996
			CP002110
			CP002114
		Streptococcus suis	CP000408
			CP002633
			CP002641
			FM252031
			FM252032
DMSO reductase anchor subunit (DmsC)	PF04976	Campylobacter jejuni	CP000538
			CP000814
			CP001900
DNA methylase	PF01555	Campylobacter jejuni	CP000025
			CP000768
			CP000814
			CP001960
		Legionella pneumophila	CR628336
			FQ958210
		Streptococcus suis	CP002465
			CP002633
			CP002641
			CP002644
DNA mismatch endonuclease Vsr	PF03852	Legionella pneumophila	CR628336
			CR628337
DNA polymerase family A	PF00476	Staphylococcus aureus	AM990992
			BA000033
			BX571856
			BX571857
			CP000255
			CP000703
			CP000736
			CP003166
		Streptococcus suis	CP002465
DNA primase catalytic core, N-terminal domain	PF08275	Streptococcus suis	CP002465
			CP002644
DNA/RNA non-specific endonuclease	PF01223	Streptococcus suis	CP002651
DnaD-like domain	PF04271	Staphylococcus aureus	AP009324
			AP009351
			BA000017
			BA000018
			BA000033
			BX571857
			CP000703
			CP000736
			CP001844
			CP002114
			FN433596
			FR821777
Domain of unknown function (DUF1814)	PF08843	Legionella pneumophila	CR628337
			FQ958210
		Streptococcus suis	CP000407
			CP000408
			FM252031
Domain of unknown function (DUF1954)	PF09199	Staphylococcus aureus	CP000730
			CP002120
			CP002643
Domain of unknown function (DUF1994)	PF09352	Campylobacter jejuni	CP000538
			CP000814
			CP001900
Domain of unknown function (DUF771)	PF05595	Staphylococcus aureus	BX571857
			CP001844
			CP002114
			CP002643
			FR821777
		Streptococcus suis	CP002644
			CP002651
Domain of unknown function (DUF927)	PF06048	Staphylococcus aureus	AP009324
			BA000017
			BA000018
			BX571856
			CP000046
			CP000703
			CP000736
			CP001844
			CP002120
			CP002643
			FR821777
			FR821779
			HE681097
Domain of unknown function (DUF955)	PF06114	Campylobacter jejuni	CP001900
		Staphylococcus aureus	AP009351
			BA000033
			BX571857
			CP000046
			CP000253
			CP000255
			CP000730
			CP000736
			CP001844
			CP001996
			CP002110
			CP002643
			CP003033
			CP003194
			FN433596
			HE681097
		Streptococcus suis	CP000837
			CP002633
			CP002641
			CP002644
			CP002651
Domain of unknown function DUF1828	PF08861	Staphylococcus aureus	AP009324
			CP000255
			CP000703
			CP000730
			CP001844
			CP003033
			CP003166
Domain of unknown function DUF1829	PF08862	Staphylococcus aureus	BX571857
			CP002114
			CP002120
			FR714927
Domain of unknown function DUF302	PF03625	Legionella pneumophila	CR628336
			FQ958211
Domain of unknown function DUF87	PF01935	Staphylococcus aureus	CP003166
		Streptococcus suis	CP002465
Doubled CXXCH motif (Paired_CXXCH_1)	PF09699	Campylobacter jejuni	CP000814
			CP001900
DoxX	PF07681	Legionella pneumophila	AE017354
			CP003192
DpmII restriction endonuclease	PF04556	Streptococcus suis	CP002633
			CP002641
DUF218 domain	PF02698	Streptococcus suis	CP002641
dUTPase	PF00692	Staphylococcus aureus	AP009351
			BA000017
			CP000046
			CP000255
			CP001781
			FR821777
			HE681097
E1-E2 ATPase	PF00122	Legionella pneumophila	AE017354
			CP003192
			FQ958211
		Staphylococcus aureus	BX571856
			CP000730
EcoEI R protein C-terminal	PF08463	Campylobacter jejuni	CP001900
			CP001960
EcoRII C terminal	PF09019	Staphylococcus aureus	AM990992
			CP003045
Elongation factor G C-terminus	PF00679	Staphylococcus aureus	AP009324
			FN433596
Elongation factor G, domain IV	PF03764	Staphylococcus aureus	AP009324
		Streptococcus suis	CP000407
Elongation factor Tu GTP binding domain	PF00009	Campylobacter jejuni	CP001876
		Streptococcus suis	CP000407
			CP000837
			CP002465
			CP002640
			FM252032
Endodeoxyribonuclease RusA	PF05866	Campylobacter jejuni	CP000768
		Staphylococcus aureus	AP009324
			AP009351
			BA000017
			BA000018
			BX571857
			CP000703
			CP000736
			CP001844
			CP002120
			CP003194
			FN433596
			FR821777
			HE681097
		Streptococcus suis	CP002651
Endonuclease I	PF04231	Campylobacter jejuni	CP000025
Enterobacterial TraT complement resistance protein	PF05818	Campylobacter jejuni	CP000768
EPTP domain	PF03736	Legionella pneumophila	FQ958211
ERF superfamily	PF04404	Staphylococcus aureus	CP001781
			FR821779
Excisionase from transposon Tn916	PF09035	Staphylococcus aureus	AM990992
		Streptococcus suis	CP000407
			FM252032
Exonuclease	PF00929	Staphylococcus aureus	AP009351
			BX571856
			CP000253
			CP000730
			CP003045
			FN433596
			FR714927
Extensin-like protein repeat	PF02095	Streptococcus suis	CP002644
F-box domain	PF00646	Legionella pneumophila	AE017354
			CP003192
Fatty acid desaturase	PF00487	Staphylococcus aureus	BX571856
Fatty acid hydroxylase superfamily	PF04116	Legionella pneumophila	AE017354
			CP003192
			CR628336
			FQ958211
FecCD transport family	PF01032	Campylobacter jejuni	CP000768
FemAB family	PF02388	Staphylococcus aureus	AM990992
			AP009351
			BA000033
			CP002643
			CP003194
		Streptococcus suis	CP002644
FGGY family of carbohydrate kinases, N-terminal domain	PF00370	Streptococcus suis	CP002465
			CP002570
			CP002641
Fibrobacter succinogenes major domain (Fib_succ_major)	PF09603	Legionella pneumophila	CR628336
Fic/DOC family	PF02661	Campylobacter jejuni	CP000768
			CP001960
		Legionella pneumophila	CR628336
			CR628337
		Streptococcus suis	CP002633
Firmicute eSAT-6 protein secretion system EssA	PF10661	Streptococcus suis	CP002633
			CP002644
Flavin containing amine oxidoreductase	PF01593	Campylobacter jejuni	CP001876
			CP001900
Flavin reductase like domain	PF01613	Legionella pneumophila	FQ958210
Flavodoxin-like fold	PF02525	Legionella pneumophila	CP003023
			CP003024
			CP003192
		Staphylococcus aureus	AM990992
			AP009351
			BA000033
			BX571857
			CP000046
			CP000255
			CP003045
			CP003166
Formyl transferase	PF00551	Campylobacter jejuni	CP000025
			CP000768
			CP001900
			CP001960
			CP002029
FRG domain	PF08867	Staphylococcus aureus	BX571857
			CP002110
FtsK/SpoIIIE family	PF01580	Staphylococcus aureus	AM990992
			AP009324
			CP000046
			CP001781
			FN433596
			FR821777
		Streptococcus suis	CP000407
			CP002644
			CP002651
Fusaric acid resistance protein conserved region	PF04632	Streptococcus suis	CP002633
G5 domain	PF07501	Staphylococcus aureus	FR821777
		Streptococcus suis	CP002641
			CP002644
GA module	PF01468	Staphylococcus aureus	BA000017
			BA000018
Gamma-glutamyltranspeptidase	PF01019	Campylobacter jejuni	CP000538
			CP000768
			CP000814
			CP001900
GDSL-like Lipase/Acylhydrolase	PF00657	Legionella pneumophila	AE017354
			CP003024
			CP003192
		Staphylococcus aureus	FR821779
Gene 25-like lysozyme	PF04965	Campylobacter jejuni	CP001960
GGDEF domain	PF00990	Legionella pneumophila	CR628337
Global regulator protein family	PF02599	Legionella pneumophila	CR628337
			FQ958210
			FQ958211
Glucan-binding protein C	PF08363	Streptococcus suis	CP002465
			CP002644
			FM252032
Glutamine amidotransferase class-I	PF00117	Legionella pneumophila	CP003192
		Staphylococcus aureus	BX571856
			CP002110
			CP002643
			CP003045
			FN433596
Glycerophosphoryl diester phosphodiesterase family	PF03009	Staphylococcus aureus	AM990992
			BA000017
			BA000018
			BX571856
			CP000046
			CP000255
			CP000703
			CP000730
			CP000736
			CP002110
			CP002114
			CP002120
			CP003194
			FN433596
		Streptococcus suis	CP002641
Glycine rich protein family	PF07172	Legionella pneumophila	CR628336
Glycosyl hydrolase family 1	PF00232	Streptococcus suis	CP002641
			CP002644
Glycosyl hydrolase family 98	PF08306	Streptococcus suis	CP002570
Glycosyl hydrolases family 16	PF00722	Streptococcus suis	CP002641
Glycosyl hydrolases family 31	PF01055	Streptococcus suis	CP002465
Glycosyl transferase family 2	PF00535	Campylobacter jejuni	CP001900
		Staphylococcus aureus	BA000018
			FR714927
		Streptococcus suis	CP002465
			CP002633
			CP002641
			CP002644
			CP002651
Glycosyl transferase family 8	PF01501	Campylobacter jejuni	CP000768
			CP001900
Glycosyl transferases group 1	PF00534	Campylobacter jejuni	CP001960
		Legionella pneumophila	FQ958211
		Staphylococcus aureus	AM990992
			AP009324
			CP000046
			CP000253
			CP003033
			CP003045
			FR714927
			HE681097
Glycosyltransferase family 25 (LPS biosynthesis protein)	PF01755	Campylobacter jejuni	CP000025
			CP000768
			CP000814
			CP001900
			CP001960
			CP002029
Glycosyltransferase family 28 C-terminal domain	PF04101	Legionella pneumophila	CP003192
		Streptococcus suis	CP002465
Glyoxalase/Bleomycin resistance protein/Dioxygenase superfamily	PF00903	Staphylococcus aureus	AP009324
			BA000017
			BX571856
			BX571857
			CP000253
			CP000730
			CP001844
			CP001996
			CP002110
			CP002120
			CP003166
			FR714927
			FR821777
			FR821779
		Streptococcus suis	CP002644
			CP002651
gp58-like protein	PF07902	Streptococcus suis	CP002465
			CP002640
			CP002644
Gram positive anchor	PF00746	Staphylococcus aureus	FR821777
			FR821779
		Streptococcus suis	CP002465
			CP002633
			CP002641
			CP002644
			CP002651
			FM252032
Group II intron, maturase-specific domain	PF08388	Legionella pneumophila	CP003023
			CP003024
GtrA-like protein	PF04138	Streptococcus suis	CP002633
			CP002641
			CP002644
Haemolysin-III related	PF03006	Staphylococcus aureus	AM990992
		Streptococcus suis	CP000407
haloacid dehalogenase-like hydrolase	PF00702	Campylobacter jejuni	CP000768
			CP001876
		Staphylococcus aureus	CP000255
			FR821777
		Streptococcus suis	CP002641
			FM252032
	PF08282	Streptococcus suis	CP002633
			CP002644
HD domain	PF01966	Legionella pneumophila	CP003023
			CP003024
			CP003192
HDOD domain	PF08668	Campylobacter jejuni	CP000768
Helicase conserved C-terminal domain	PF00271	Staphylococcus aureus	CP000046
			FN433596
			FR821777
		Streptococcus suis	CP002633
Helix-turn-helix	PF01381	Campylobacter jejuni	CP000025
			CP000768
		Legionella pneumophila	AE017354
			CP003023
			CP003024
			CP003192
			CR628336
			CR628337
			FQ958210
			FQ958211
		Staphylococcus aureus	AP009324
			AP009351
			BA000017
			BA000018
			BA000033
			BX571856
			BX571857
			CP000046
			CP000255
			CP000703
			CP000730
			CP000736
			CP001781
			CP001844
			CP001996
			CP002110
			CP002114
			CP002120
			CP002643
			CP003166
			CP003194
			FN433596
			FR821779
			HE681097
		Streptococcus suis	CP000407
			CP000408
			CP000837
			CP002465
			CP002633
			CP002640
			CP002641
			CP002644
			CP002651
			FM252031
			FM252032
Helix-turn-helix domain of resolvase	PF02796	Staphylococcus aureus	AM990992
HEPN domain	PF05168	Legionella pneumophila	FQ958210
HIRAN domain	PF08797	Staphylococcus aureus	AP009324
			BA000017
			CP000703
			CP000736
			CP001996
			CP003194
			HE681097
His Kinase A (phosphoacceptor) domain	PF00512	Streptococcus suis	CP000407
Histidine biosynthesis protein	PF00977	Legionella pneumophila	CP003192
Histidine kinase	PF07730	Staphylococcus aureus	BA000018
			BX571856
			CP000253
			CP001996
			CP002110
			CP002643
			CP003033
			FN433596
			FR821777
			HE681097
Histidine kinase-, DNA gyrase B-, and HSP90-like ATPase	PF02518	Legionella pneumophila	AE017354
			CP003192
			CR628336
		Staphylococcus aureus	BA000017
			BX571856
			CP000736
			CP001844
			CP003194
		Streptococcus suis	CP002644
HIT domain	PF01230	Staphylococcus aureus	CP001996
HlyD family secretion protein	PF00529	Legionella pneumophila	CR628336
HMGL-like	PF00682	Staphylococcus aureus	HE681097
HNH endonuclease	PF01844	Campylobacter jejuni	CP000025
			CP001960
		Staphylococcus aureus	AP009324
			BA000033
			BX571856
			BX571857
			CP000046
			CP000703
			CP000730
			CP000736
			CP001781
			CP001996
			CP002110
			CP002114
			CP002120
			CP002643
			CP003194
			FN433596
			HE681097
		Streptococcus suis	CP002465
			CP002640
Holin family	PF05105	Streptococcus suis	CP002465
			CP002644
HTH domain	PF08279	Staphylococcus aureus	AM990992
			FN433596
		Streptococcus suis	CP002465
			CP002641
Hypothetical protein (DUF2513)	PF10711	Staphylococcus aureus	BA000018
		Streptococcus suis	CP002644
Hypothetical protein of unknown function (DUF2482)	PF10655	Staphylococcus aureus	BX571856
			FR821777
Immunoglobulin A1 protease	PF02395	Campylobacter jejuni	CP000768
impB/mucB/samB family	PF00817	Streptococcus suis	CP002465
			FM252032
Initiator Replication protein	PF01051	Staphylococcus aureus	BX571856
Insertion element protein	PF03811	Streptococcus suis	FM252032
Integral membrane protein DUF112	PF01970	Campylobacter jejuni	CP000768
Integral membrane protein DUF6	PF00892	Legionella pneumophila	AE017354
			CP000675
			CR628336
			FQ958211
Integral membrane protein DUF95	PF01944	Staphylococcus aureus	BX571856
			CP003166
Integrase core domain	PF00665	Campylobacter jejuni	CP001960
			CP002029
		Legionella pneumophila	CR628336
			CR628337
			FQ958211
		Staphylococcus aureus	AP009324
			BA000017
			BA000018
			BA000033
			BX571856
			CP000703
			CP000736
			CP001781
			CP001844
			CP002110
			CP002120
			CP002643
			CP003194
			FN433596
			FR821779
			HE681097
IstB-like ATP binding protein	PF01695	Staphylococcus aureus	BA000017
			CP000703
			CP002120
			CP003166
			HE681097
K+-transporting ATPase, c chain	PF02669	Staphylococcus aureus	AP009324
			BA000017
			BA000018
			CP000736
KAP family P-loop domain	PF07693	Legionella pneumophila	AE017354
			CP003024
			CP003192
		Staphylococcus aureus	BX571856
		Streptococcus suis	CP002633
KDPG and KHG aldolase	PF01081	Campylobacter jejuni	CP000768
KilA-N domain	PF04383	Streptococcus suis	CP002633
			CP002641
			CP002644
KNTase C-terminal domain	PF07827	Staphylococcus aureus	AP009324
			BA000017
			BX571856
			CP001844
			FR714927
L-fucose isomerase, C-terminal domain	PF02952	Streptococcus suis	CP002570
Lactococcus phage M3 protein	PF07066	Streptococcus suis	CP002640
Lanthionine synthetase C-like protein	PF05147	Streptococcus suis	CP000408
LICD Protein Family	PF04991	Campylobacter jejuni	CP001876
Lipase (class 3)	PF01764	Staphylococcus aureus	HE681097
Listeria-Bacteroides repeat domain (List_Bact_rpt)	PF09479	Streptococcus suis	CP002651
LlaJI restriction endonuclease	PF09563	Streptococcus suis	CP002644
Low molecular weight phosphotyrosine protein phosphatase	PF01451	Campylobacter jejuni	CP000814
LysE type translocator	PF01810	Campylobacter jejuni	CP000768
LysM domain	PF01476	Streptococcus suis	CP002644
LysR substrate binding domain	PF03466	Legionella pneumophila	CR628336
		Staphylococcus aureus	CP000730
			CP002114
			CP003033
			CP003045
LytTr DNA-binding domain	PF04397	Streptococcus suis	CP002644
M protein repeat	PF02370	Streptococcus suis	CP002644
Major Facilitator Superfamily	PF07690	Campylobacter jejuni	CP000025
			CP000768
			CP002029
		Legionella pneumophila	CP003192
			CR628336
			FQ958210
			FQ958211
		Staphylococcus aureus	AM990992
			AP009324
			AP009351
			BA000017
			BA000018
			BA000033
			BX571856
			BX571857
			CP000046
			CP000253
			CP000255
			CP000703
			CP000730
			CP000736
			CP001781
			CP001844
			CP001996
			CP002114
			CP002120
			CP003033
			CP003045
			CP003166
			FR821777
			HE681097
		Streptococcus suis	CP002465
			FM252032
MaoC like domain	PF01575	Staphylococcus aureus	AM990992
			BA000017
			BA000018
			BA000033
			BX571856
			CP000046
			CP000255
			CP000703
			CP000730
			CP000736
			CP002110
			CP002114
			CP002120
			CP003194
			FN433596
MAP domain	PF03642	Staphylococcus aureus	FR821777
MarR family	PF01047	Staphylococcus aureus	AP009324
			BA000017
			BA000018
			BA000033
			BX571857
			CP000046
			CP000253
			CP000255
			CP000703
			CP000736
			CP001781
			CP001844
			CP002114
			CP002120
			CP002643
			CP003166
			CP003194
			FN433596
			FR714927
			FR821777
			FR821779
			HE681097
MASE1	PF05231	Legionella pneumophila	FQ958211
MazG nucleotide pyrophosphohydrolase domain	PF03819	Legionella pneumophila	CP003192
MBOAT family	PF03062	Campylobacter jejuni	CP000814
McrBC 5-methylcytosine restriction system component	PF10117	Staphylococcus aureus	BX571856
			CP002110
			CP002120
			CP002643
MerR family regulatory protein	PF00376	Campylobacter jejuni	CP000768
Metal binding domain of Ada	PF02805	Legionella pneumophila	AE017354
			CR628336
			CR628337
			FQ958210
			FQ958211
Metallo-beta-lactamase superfamily	PF00753	Legionella pneumophila	CR628336
		Staphylococcus aureus	AP009351
			BA000033
			CP000730
			CP001781
			CP003033
			FN433596
			FR821777
		Streptococcus suis	CP002644
			CP002651
Methyl-accepting chemotaxis protein (MCP) signaling domain	PF00015	Legionella pneumophila	FQ958211
Methyltransferase domain	PF08241	Campylobacter jejuni	CP000538
			CP000768
			CP002029
		Staphylococcus aureus	CP000255
			CP000730
			FN433596
		Streptococcus suis	CP000407
			FM252031
	PF08242	Campylobacter jejuni	CP000768
			CP000814
		Legionella pneumophila	AE017354
		Staphylococcus aureus	AP009324
			BA000017
			BA000018
			BX571856
			CP000703
			CP002120
MgtC family	PF02308	Streptococcus suis	CP002641
Mnd1 family	PF03962	Staphylococcus aureus	BA000033
			BX571857
MobA/MobL family	PF03389	Legionella pneumophila	AE017354
			CR628337
			FQ958211
Molybdopterin oxidoreductase	PF00384	Campylobacter jejuni	CP000538
			CP000814
Molydopterin dinucleotide binding domain	PF01568	Campylobacter jejuni	CP000814
			CP001900
MTH538 TIR-like domain (DUF1863)	PF08937	Staphylococcus aureus	AM990992
			CP003045
			FR821777
Mu transposase, C-terminal	PF09299	Campylobacter jejuni	CP002029
		Staphylococcus aureus	BX571856
Mu-like prophage I protein	PF10123	Campylobacter jejuni	CP000025
MULE transposase domain	PF10551	Staphylococcus aureus	CP002120
			CP002643
Multicopper oxidase	PF07732	Staphylococcus aureus	BX571856
Mur ligase middle domain	PF08245	Staphylococcus aureus	CP000046
MviN-like protein	PF03023	Legionella pneumophila	FQ958211
Myb-like DNA-binding domain	PF00249	Staphylococcus aureus	FN433596
N-6 DNA Methylase	PF02384	Campylobacter jejuni	CP000538
			CP000768
			CP002029
		Staphylococcus aureus	CP003166
			FR821779
			HE681097
		Streptococcus suis	CP002644
NAD dependent epimerase/dehydratase family	PF01370	Campylobacter jejuni	CP000768
			CP001900
			CP001960
			CP002029
		Staphylococcus aureus	AP009324
			BA000018
			BX571857
			CP000703
			CP003033
			CP003045
			FR714927
			HE681097
NeuB family	PF03102	Legionella pneumophila	CP003192
NlpC/P60 family	PF00877	Staphylococcus aureus	AM990992
			AP009324
			BA000017
			CP002120
		Streptococcus suis	CP000407
NmrA-like family	PF05368	Staphylococcus aureus	CP002114
			CP003166
Nucleoside 2-deoxyribosyltransferase	PF05014	Staphylococcus aureus	FN433596
Nucleotidyl transferase	PF00483	Campylobacter jejuni	CP000025
			CP000768
			CP001876
			CP001900
			CP001960
Nucleotidyltransferase domain	PF01909	Legionella pneumophila	CR628337
			FQ958211
		Staphylococcus aureus	AP009324
			BA000017
			BA000018
			BX571856
			CP000703
			CP001844
			CP002120
			FN433596
		Streptococcus suis	CP000407
			FM252031
Nucleotidyltransferase substrate binding protein like	PF08780	Legionella pneumophila	AE017354
			CP003024
			CR628337
			FQ958211
NUDIX domain	PF00293	Staphylococcus aureus	CP001996
			FN433596
NUMOD4 motif	PF07463	Staphylococcus aureus	AP009324
O-Antigen Polymerase	PF04932	Staphylococcus aureus	AM990992
			AP009324
			CP000046
			CP000253
			CP001781
			CP003033
			CP003045
			FR714927
			HE681097
		Streptococcus suis	CP002465
			CP002633
			CP002651
Ogr/Delta-like zinc finger	PF04606	Staphylococcus aureus	FR821777
Oligopeptide/dipeptide transporter, C-terminal region	PF08352	Staphylococcus aureus	BA000017
			BA000018
			BA000033
			BX571857
			CP000046
			CP000253
			CP000255
			CP000703
			CP000730
			CP000736
			CP001781
			CP001996
			CP002110
			CP002120
			CP003033
			CP003194
			FR714927
			FR821777
			FR821779
			HE681097
Omega Transcriptional Repressor	PF07764	Streptococcus suis	CP002640
			CP002641
OmpA family	PF00691	Legionella pneumophila	CR628337
			FQ958210
ORF6C domain	PF10552	Staphylococcus aureus	CP001996
ORF6N domain	PF10543	Campylobacter jejuni	CP000768
Orn/Lys/Arg decarboxylase, major domain	PF01276	Streptococcus suis	CP002644
Osmosensitive K+ channel His kinase sensor domain	PF02702	Staphylococcus aureus	CP000703
Osmosensory transporter coiled coil	PF08946	Campylobacter jejuni	CP001960
Outer membrane efflux protein	PF02321	Legionella pneumophila	CR628336
Oxidoreductase family, NAD-binding Rossmann fold	PF01408	Legionella pneumophila	CP003192
		Streptococcus suis	CP002570
ParB-like nuclease domain	PF02195	Streptococcus suis	CP000837
			CP002465
Patatin-like phospholipase	PF01734	Legionella pneumophila	AE017354
			CP003023
			CR628336
			FQ958210
			FQ958211
		Streptococcus suis	CP002644
PemK-like protein	PF02452	Campylobacter jejuni	CP000768
Penicillin binding protein transpeptidase domain	PF00905	Staphylococcus aureus	AP009324
			BA000017
			BA000018
			BX571856
			CP000703
			CP000736
			CP001844
			CP002120
			CP002643
			CP003166
			CP003194
			FN433596
			FR821777
			HE681097
Penicillinase repressor	PF03965	Staphylococcus aureus	BA000017
			BA000018
			BX571856
			CP000736
			CP002120
			CP003194
			FN433596
			FR821779
Peptidase C26	PF07722	Streptococcus suis	CP002641
Peptidase C39 family	PF03412	Streptococcus suis	CP002644
Peptidase dimerisation domain	PF07687	Campylobacter jejuni	CP000768
Peptidase family M23	PF01551	Staphylococcus aureus	CP000046
			CP000253
			CP001781
			CP001996
			CP002110
			CP003166
			CP003194
Peptidase M15	PF08291	Campylobacter jejuni	CP001960
			CP002029
Peptidase S24-like	PF00717	Campylobacter jejuni	CP000025
			CP000814
			CP001960
		Legionella pneumophila	CP000675
			CP003192
			FQ958211
		Staphylococcus aureus	AM990992
			AP009324
			AP009351
			BA000017
			BA000033
			BX571856
			BX571857
			CP000253
			CP000703
			CP000730
			CP000736
			CP002114
			CP003045
			CP003194
			FN433596
			FR714927
			FR821777
			HE681097
Periplasmic binding protein	PF01497	Campylobacter jejuni	CP000768
		Staphylococcus aureus	BA000017
			BX571857
			CP000255
			CP002643
			FN433596
			HE681097
Periplasmic binding proteins and sugar binding domain of the LacI family	PF00532	Legionella pneumophila	CP003024
			CP003192
			FQ958210
Permease family	PF00860	Streptococcus suis	CP002651
pfkB family carbohydrate kinase	PF00294	Staphylococcus aureus	BX571856
		Streptococcus suis	CP002644
Phage antirepressor protein KilAC domain	PF03374	Campylobacter jejuni	CP000025
			CP000768
		Streptococcus suis	CP002640
Phage capsid family	PF05065	Campylobacter jejuni	CP001960
		Staphylococcus aureus	AM990992
			AP009351
			BA000033
			BX571856
			CP000046
			CP000253
			CP000703
			CP000730
			CP000736
			CP001781
			CP001996
			CP002110
			CP002114
			CP003194
			FR821779
			HE681097
		Streptococcus suis	CP002465
Phage holin protein (Holin_LLH)	PF09682	Streptococcus suis	CP002640
Phage integrase family	PF00589	Campylobacter jejuni	CP000025
			CP000768
		Legionella pneumophila	CP000675
			CP003023
			CR628337
			FQ958210
			FQ958211
		Staphylococcus aureus	AM990992
			AP009324
			AP009351
			BA000017
			BA000018
			BA000033
			BX571856
			CP000046
			CP000253
			CP000255
			CP000703
			CP000730
			CP001996
			CP002643
			CP003045
			CP003166
			FN433596
			FR821777
			FR821779
			HE681097
		Streptococcus suis	CP000407
			CP002633
			CP002641
			CP002644
			CP002651
			FM252032
Phage late control gene D protein (GPD)	PF05954	Campylobacter jejuni	CP000025
Phage lysis protein, holin	PF04688	Staphylococcus aureus	CP000703
			CP000736
			CP001844
Phage major tail protein	PF04630	Staphylococcus aureus	AM990992
			BA000033
			BX571856
			CP000253
			CP000255
			CP000703
			CP000730
			CP000736
			CP001996
			CP002110
			CP002114
			HE681097
Phage major tail protein 2	PF06199	Staphylococcus aureus	CP000736
			FR821779
Phage minor capsid protein	PF05126	Streptococcus suis	CP002651
Phage minor capsid protein 2	PF06152	Streptococcus suis	CP002651
Phage minor structural protein GP20	PF06810	Staphylococcus aureus	CP002120
		Streptococcus suis	CP002651
Phage Mu protein F like protein	PF04233	Campylobacter jejuni	CP000025
			CP001960
		Staphylococcus aureus	AP009351
			CP002120
			FR821779
		Streptococcus suis	CP002640
Phage P2 GpU	PF06995	Campylobacter jejuni	CP000025
Phage portal protein	PF04860	Campylobacter jejuni	CP000025
			CP001960
		Staphylococcus aureus	BA000033
			BX571856
			BX571857
			CP000046
			CP000253
			CP000703
			CP000730
			CP000736
			CP001781
			CP001996
			CP002110
			CP002114
			CP002120
			CP002643
			CP003166
			CP003194
			FN433596
			HE681097
		Streptococcus suis	CP002465
Phage portal protein, SPP1 Gp6-like	PF05133	Staphylococcus aureus	AP009351
			CP000736
			CP002120
			FR821779
		Streptococcus suis	CP002640
Phage protein Gp9	PF10665	Streptococcus suis	CP002651
Phage regulatory protein Rha (Phage_pRha)	PF09669	Campylobacter jejuni	CP000768
		Staphylococcus aureus	AM990992
			CP000703
			CP002110
Phage tail protein (Tail_P2_I)	PF09684	Campylobacter jejuni	CP001960
Phage Tail Protein X	PF05489	Campylobacter jejuni	CP000025
Phage tail sheath protein	PF04984	Campylobacter jejuni	CP001960
Phage tail tube protein FII	PF04985	Campylobacter jejuni	CP001960
			CP002029
Phage Terminase	PF03354	Campylobacter jejuni	CP000025
			CP001960
		Staphylococcus aureus	BA000033
			BX571856
			BX571857
			CP000046
			CP000703
			CP000730
			CP000736
			CP001781
			CP001996
			CP002110
			CP002114
			CP002120
			CP002643
			CP003194
			FN433596
			HE681097
		Streptococcus suis	CP002465
Phage terminase large subunit	PF04466	Staphylococcus aureus	AP009351
			BA000017
			CP003194
		Streptococcus suis	CP002651
Phage terminase small subunit	PF10668	Campylobacter jejuni	CP002029
Phage terminase, small subunit	PF05119	Campylobacter jejuni	CP000025
			CP001960
		Staphylococcus aureus	BA000033
			BX571856
			BX571857
			CP000046
			CP000703
			CP000730
			CP000736
			CP001781
			CP001996
			CP002110
			CP002114
			CP003194
			HE681097
		Streptococcus suis	CP002465
Phage-related baseplate assembly protein	PF04717	Campylobacter jejuni	CP001960
Phage-related minor tail protein	PF10145	Campylobacter jejuni	CP000025
			CP002029
		Staphylococcus aureus	AM990992
			BA000017
			BX571857
			CP000730
			CP001781
			CP002643
			CP003045
			FR714927
Phenazine biosynthesis-like protein	PF02567	Staphylococcus aureus	FR821777
PhoP regulatory network protein YrbL	PF10707	Legionella pneumophila	CR628337
Phosphate acetyl/butaryl transferase	PF01515	Legionella pneumophila	FQ958210
phosphoenolpyruvate-dependent sugar phosphotransferase system, EIIA 1	PF00358	Streptococcus suis	CP002633
			CP002644
Phosphoenolpyruvate-dependent sugar phosphotransferase system, EIIA 2	PF00359	Streptococcus suis	CP002644
Phosphoglycerate mutase family	PF00300	Streptococcus suis	CP002644
Phosphoribosyl transferase domain	PF00156	Campylobacter jejuni	CP000768
		Streptococcus suis	CP000407
			CP002644
			FM252031
Phosphoribulokinase / Uridine kinase family	PF00485	Campylobacter jejuni	CP000025
			CP001960
Phosphotransferase enzyme family	PF01636	Legionella pneumophila	FQ958210
		Staphylococcus aureus	CP003194
			FN433596
		Streptococcus suis	CP002465
PIN domain	PF01850	Campylobacter jejuni	CP000768
Pirin	PF02678	Legionella pneumophila	CP003023
			CP003024
			CP003192
Plasmid maintenance system killer protein	PF05015	Legionella pneumophila	CR628337
Plasmid recombination enzyme	PF01076	Staphylococcus aureus	AP009324
			BA000017
			BX571856
			CP001844
			FN433596
		Streptococcus suis	CP002465
			FM252032
Plasmid replication protein	PF01719	Staphylococcus aureus	CP003033
		Streptococcus suis	CP002651
Plasmid stabilisation system protein	PF05016	Campylobacter jejuni	CP000025
			CP000538
			CP000768
			CP000814
			CP001900
		Streptococcus suis	CP002465
Polysaccharide biosynthesis protein	PF01943	Streptococcus suis	CP002633
	PF02719	Legionella pneumophila	CP003192
		Streptococcus suis	CP002633
Polysaccharide deacetylase	PF01522	Campylobacter jejuni	CP000025
			CP000768
			CP000814
			CP001960
Porphyromonas-type peptidyl-arginine deiminase	PF04371	Streptococcus suis	CP002644
Potassium-transporting ATPase A subunit	PF03814	Staphylococcus aureus	AP009324
			BA000018
			CP001844
Poxvirus D5 protein-like	PF03288	Staphylococcus aureus	AM990992
			BA000033
			CP001996
PRD domain	PF00874	Streptococcus suis	CP002633
			CP002644
Predicted membrane protein (DUF2306)	PF10067	Legionella pneumophila	AE017354
			CR628337
Predicted membrane protein (DUF2324)	PF10086	Streptococcus suis	CP002641
			CP002644
Predicted membrane protein essB	PF10140	Streptococcus suis	CP002633
			CP002644
Predicted permease	PF02687	Staphylococcus aureus	FR821779
		Streptococcus suis	CP002633
			CP002641
	PF03773	Campylobacter jejuni	CP000814
Primase C terminal 1 (PriCT-1)	PF08708	Staphylococcus aureus	CP002643
			FN433596
Probable transposase	PF01385	Campylobacter jejuni	CP000768
Prophage CP4-57 regulatory protein (AlpA)	PF05930	Campylobacter jejuni	CP001960
		Legionella pneumophila	AE017354
			CR628337
			FQ958211
Protein kinase domain	PF00069	Legionella pneumophila	CR628337
		Staphylococcus aureus	BA000017
			CP000703
			CP000736
			FR714927
Protein of unknown function (DUF1016)	PF06250	Legionella pneumophila	AE017354
Protein of unknown function (DUF1018)	PF06252	Campylobacter jejuni	CP002029
Protein of unknown function (DUF1026)	PF06264	Streptococcus suis	CP002465
Protein of unknown function (DUF1108)	PF06531	Staphylococcus aureus	BX571856
			CP001781
			FR821777
Protein of unknown function (DUF1142)	PF06605	Staphylococcus aureus	CP000046
			CP000253
			CP000255
			CP001781
			CP002110
			CP003194
Protein of unknown function (DUF1252)	PF06860	Staphylococcus aureus	AM990992
			FR821779
Protein of unknown function (DUF1306)	PF06997	Staphylococcus aureus	CP000046
			CP000253
			CP000703
			CP000736
			CP001781
			CP002110
			CP003194
			FR821779
Protein of unknown function (DUF1310)	PF07006	Streptococcus suis	CP002641
Protein of unknown function (DUF1351)	PF07083	Staphylococcus aureus	CP001781
		Streptococcus suis	CP002640
			CP002651
Protein of unknown function (DUF1353)	PF07087	Campylobacter jejuni	CP001960
			CP002029
Protein of unknown function (DUF1372)	PF07116	Streptococcus suis	CP002640
			CP002651
Protein of unknown function (DUF1413)	PF07205	Staphylococcus aureus	BA000018
			BX571856
			CP000046
			CP000736
			CP001844
			CP002120
			CP002643
			FR821777
			FR821779
			HE681097
Protein of unknown function (DUF1417)	PF07211	Staphylococcus aureus	CP000253
Protein of unknown function (DUF1430)	PF07242	Staphylococcus aureus	BX571856
Protein of unknown function (DUF1433)	PF07252	Staphylococcus aureus	AM990992
			CP001781
			FR821779
Protein of unknown function (DUF1474)	PF07342	Staphylococcus aureus	BA000033
Protein of unknown function (DUF1492)	PF07374	Streptococcus suis	CP002640
Protein of unknown function (DUF1514)	PF07438	Staphylococcus aureus	BA000033
			BX571856
			CP000046
			CP000703
			CP000736
			CP002110
			CP002114
			CP002120
			CP003194
			FN433596
			FR821777
			HE681097
Protein of unknown function (DUF1516)	PF07457	Streptococcus suis	CP002633
			CP002644
Protein of unknown function (DUF1523)	PF07509	Staphylococcus aureus	CP002114
Protein of unknown function (DUF1527)	PF07513	Legionella pneumophila	CP000675
			CR628336
Protein of unknown function (DUF1541)	PF07563	Staphylococcus aureus	CP000255
Protein of unknown function (DUF1568)	PF07605	Legionella pneumophila	CR628337
Protein of unknown function (DUF1603)	PF07674	Staphylococcus aureus	HE681097
Protein of unknown function (DUF1643)	PF07799	Staphylococcus aureus	BA000017
			BA000018
			BX571856
			CP000046
			CP000703
			CP000730
			CP002110
			CP002114
			CP002120
			CP002643
			CP003166
			CP003194
			FN433596
			FR821777
			FR821779
Protein of unknown function (DUF1697)	PF08002	Streptococcus suis	CP002633
Protein of unknown function (DUF1778)	PF08681	Legionella pneumophila	CR628336
			FQ958211
Protein of unknown function (DUF2442)	PF10387	Legionella pneumophila	FQ958210
Protein of unknown function (DUF2466)	PF04002	Staphylococcus aureus	BA000017
			BA000018
			BX571856
			CP000703
			CP002120
			CP002643
			FR821779
Protein of unknown function (DUF2742)	PF10619	Staphylococcus aureus	AP009351
			CP002120
		Streptococcus suis	CP002640
Protein of unknown function (DUF443)	PF04276	Staphylococcus aureus	AM990992
			AP009351
			BA000018
			BA000033
			BX571857
			CP000046
			CP000253
			CP000703
			CP000730
			CP000736
			CP001781
			CP001844
			CP002120
			CP002643
			CP003033
			CP003166
			FN433596
			FR821777
			HE681097
Protein of unknown function (DUF554)	PF04474	Streptococcus suis	CP002633
			CP002640
			CP002644
Protein of unknown function (DUF615)	PF04751	Staphylococcus aureus	CP000255
			CP000730
			CP001996
			CP002114
			CP002120
			CP003045
			CP003166
			FN433596
Protein of unknown function (DUF692)	PF05114	Legionella pneumophila	AE017354
			CP003192
Protein of unknown function (DUF723)	PF05265	Legionella pneumophila	CP003024
			CP003192
Protein of unknown function (DUF935)	PF06074	Campylobacter jejuni	CP000025
			CP001960
Protein of unknown function (DUF996)	PF06195	Campylobacter jejuni	CP000768
Protein of unknown function DUF115	PF01973	Campylobacter jejuni	CP001900
			CP002029
Protein of unknown function DUF262	PF03235	Staphylococcus aureus	BA000033
			BX571857
Protein of unknown function DUF88	PF01936	Legionella pneumophila	CP000675
			CP003024
			CP003192
			FQ958211
		Staphylococcus aureus	BA000033
Protein of unknown function, DUF536	PF04394	Staphylococcus aureus	CP002120
Protein of unknown function, DUF576	PF04507	Staphylococcus aureus	AP009324
			AP009351
			BA000018
			BX571857
			CP000253
			CP000255
			CP000703
			CP000730
			CP000736
			CP002643
			CP003045
			CP003194
			FR714927
			FR821779
Proteins of 100 residues with WXG	PF06013	Streptococcus suis	CP002633
			CP002644
PTS system fructose IIA component	PF03610	Streptococcus suis	CP002465
			CP002641
PTS system mannose/fructose/sorbose family IID component	PF03613	Streptococcus suis	CP002465
			CP002641
PTS system sorbose subfamily IIB component	PF03830	Streptococcus suis	CP002465
			CP002641
PTS system sorbose-specific iic component	PF03609	Streptococcus suis	CP002465
			CP002641
PTS system, Fructose specific IIB subunit	PF02379	Streptococcus suis	CP002644
Putative transposase	PF04986	Legionella pneumophila	CR628336
PVL ORF-50-like family	PF07768	Staphylococcus aureus	BA000017
Pyridoxal-dependent decarboxylase, C-terminal sheet domain	PF00278	Streptococcus suis	CP002644
Pyruvate kinase, barrel domain	PF00224	Campylobacter jejuni	CP002029
Radical SAM superfamily	PF04055	Campylobacter jejuni	CP001900
		Legionella pneumophila	CR628337
RecF/RecN/SMC N terminal domain	PF02463	Campylobacter jejuni	CP001960
		Staphylococcus aureus	AP009324
			CP002120
			CP002643
			FR821777
		Streptococcus suis	CP000407
Recombinase	PF07508	Streptococcus suis	CP000407
			CP002465
			CP002644
			FM252031
			FM252032
RecT family	PF03837	Staphylococcus aureus	AP009324
			BA000017
			BA000018
			BA000033
			BX571856
			BX571857
			CP000703
			CP000730
			CP000736
			CP001844
			CP002120
			CP002643
			FN433596
			FR714927
		Streptococcus suis	CP002640
Redoxin	PF08534	Streptococcus suis	CP002644
Relaxase/Mobilisation nuclease domain	PF03432	Streptococcus suis	CP000407
			CP000837
			CP002644
RelB antitoxin	PF04221	Streptococcus suis	CP002465
Replication initiation factor	PF02486	Staphylococcus aureus	AM990992
			AP009324
			BA000017
			BA000033
			BX571856
			BX571857
			CP000046
			CP000255
			CP000730
			CP001781
			CP002120
			CP002643
			CP003033
			CP003194
			FN433596
			FR821777
			HE681097
		Streptococcus suis	CP000407
			CP002644
Replication initiator protein A (RepA) N-terminus	PF06970	Streptococcus suis	CP002465
			CP002644
Replication protein	PF01446	Legionella pneumophila	CR628337
		Staphylococcus aureus	BA000017
			BX571856
			CP001844
			FR714927
Resolvase, N terminal domain	PF00239	Legionella pneumophila	FQ958210
		Staphylococcus aureus	AM990992
			BA000018
			BX571856
			CP000046
			CP000253
			CP000736
			CP001844
			CP002120
			CP002643
			CP003033
			CP003166
			CP003194
			FN433596
			FR821777
			FR821779
			HE681097
		Streptococcus suis	CP000407
			CP002644
			FM252031
			FM252032
Response regulator receiver domain	PF00072	Legionella pneumophila	FQ958211
		Staphylococcus aureus	BX571856
			CP002110
		Streptococcus suis	CP000407
			CP002644
Restriction endonuclease	PF04471	Legionella pneumophila	AE017354
Reverse transcriptase (RNA-dependent DNA polymerase)	PF00078	Legionella pneumophila	CP000675
			CP003023
			CP003024
			CR628337
			FQ958211
		Staphylococcus aureus	CP000703
			CP001844
Rho termination factor, N-terminal domain	PF07498	Staphylococcus aureus	CP000736
			CP002120
Rhodanese-like domain	PF00581	Staphylococcus aureus	CP001844
			CP002643
Ribbon-helix-helix protein, copG family	PF01402	Campylobacter jejuni	CP000768
		Staphylococcus aureus	CP003033
		Streptococcus suis	CP002640
RibD C-terminal domain	PF01872	Streptococcus suis	CP002465
Ribosomal RNA adenine dimethylase	PF00398	Staphylococcus aureus	CP000736
			CP001844
			FR714927
		Streptococcus suis	CP002465
			CP002640
			CP002641
			FM252032
Rickettsia 17 kDa surface antigen	PF05433	Staphylococcus aureus	CP003045
Rieske [2Fe-2S] domain	PF00355	Legionella pneumophila	FQ958210
RimK-like ATP-grasp domain	PF08443	Campylobacter jejuni	CP000768
RmuC family	PF02646	Legionella pneumophila	CR628337
RNA cap guanine-N2 methyltransferase	PF09445	Legionella pneumophila	CP000675
			CR628337
ROK family	PF00480	Staphylococcus aureus	BX571856
			CP000736
		Streptococcus suis	CP002465
			CP002570
			CP002641
S-adenosylmethionine synthetase, C-terminal domain	PF02773	Streptococcus suis	CP002465
Saccharopine dehydrogenase	PF03435	Streptococcus suis	CP002644
SAP domain	PF02037	Staphylococcus aureus	AP009351
			CP000046
			CP000255
			CP002120
			FN433596
Septation ring formation regulator, EzrA	PF06160	Legionella pneumophila	CR628337
			FQ958210
Serine carboxypeptidase	PF00450	Legionella pneumophila	CP003024
Serine hydroxymethyltransferase	PF00464	Streptococcus suis	CP002641
short chain dehydrogenase	PF00106	Legionella pneumophila	CR628336
			FQ958210
		Staphylococcus aureus	FR821777
Short chain fatty acid transporter	PF02667	Campylobacter jejuni	CP000768
Sialidase, N-terminal domain	PF02973	Streptococcus suis	CP002570
Sigma-70, region 4	PF04545	Campylobacter jejuni	CP001960
			CP002029
		Staphylococcus aureus	CP000736
			FN433596
			FR821779
		Streptococcus suis	CP002465
	PF08281	Staphylococcus aureus	AM990992
			AP009324
			BA000017
		Streptococcus suis	CP000407
			CP002465
			CP002641
			FM252032
Single-strand binding protein family	PF00436	Streptococcus suis	CP002640
Siphovirus Gp157	PF05565	Staphylococcus aureus	AP009351
			CP001781
Siphovirus protein of unknown function (DUF859)	PF05895	Streptococcus suis	CP002651
Siphovirus tail component protein	PF05709	Streptococcus suis	CP002651
SNF2 family N-terminal domain	PF00176	Staphylococcus aureus	AM990992
			CP000703
			CP002110
			CP002114
			HE681097
		Streptococcus suis	CP000837
			CP002465
SnoaL-like polyketide cyclase	PF07366	Campylobacter jejuni	CP001876
Sodium Bile acid symporter family	PF01758	Campylobacter jejuni	CP000814
Sodium:solute symporter family	PF00474	Campylobacter jejuni	CP000768
Sodium:sulfate symporter transmembrane region	PF00939	Campylobacter jejuni	CP000768
Sodium/hydrogen exchanger family	PF00999	Campylobacter jejuni	CP002029
Spermine/spermidine synthase	PF01564	Streptococcus suis	CP002644
SPFH domain / Band 7 family	PF01145	Streptococcus suis	CP002651
SpoVT / AbrB like domain	PF04014	Legionella pneumophila	FQ958210
Staphylococcal AgrD protein	PF05931	Staphylococcus aureus	CP000046
			CP000255
			CP002120
			FN433596
Staphylococcal nuclease homologue	PF00565	Staphylococcus aureus	FN433596
Staphylococcal protein of unknown function (DUF960)	PF06124	Staphylococcus aureus	AM990992
			BA000017
			BA000018
			BX571856
			CP000046
			CP000703
			CP000730
			CP002110
			CP002114
			CP002120
			CP002643
			CP003166
			CP003194
			FN433596
			FR821779
Staphylococcal/Streptococcal toxin, beta-grasp domain	PF02876	Staphylococcus aureus	BA000018
			BA000033
			CP001844
Staphylococcus protein of unknown function (DUF950)	PF06106	Staphylococcus aureus	AM990992
			BA000017
			BA000018
			BX571856
			CP000046
			CP000703
			CP000730
			CP002110
			CP002114
			CP002120
			CP002643
			CP003166
			CP003194
			FN433596
			FR821779
Staphylokinase/Streptokinase family	PF02821	Staphylococcus aureus	AP009324
			BA000018
			BX571857
			CP000253
			CP000730
			CP003194
			FN433596
Streptomycin adenylyltransferase	PF04439	Staphylococcus aureus	FN433596
		Streptococcus suis	CP000407
			CP002465
			FM252031
Subtilase family	PF00082	Staphylococcus aureus	BX571856
			CP002120
			FN433596
Sucrose-6F-phosphate phosphohydrolase	PF05116	Staphylococcus aureus	AP009351
			BA000018
			CP000046
			CP000253
			CP000730
			CP001781
			CP001844
			CP002643
			CP003194
			FR714927
SWIM zinc finger	PF04434	Streptococcus suis	CP002651
T5orf172 domain	PF10544	Legionella pneumophila	AE017354
			CP003024
			CP003192
		Streptococcus suis	CP002633
			CP002641
TATA-binding protein interacting (TIP20)	PF08623	Campylobacter jejuni	CP000025
Terminase small subunit	PF03592	Staphylococcus aureus	AP009351
			CP000736
			FN433596
			FR821779
		Streptococcus suis	CP002651
Terminase-like family	PF03237	Campylobacter jejuni	CP000768
			CP001960
		Staphylococcus aureus	AP009351
			CP000736
			FN433596
			FR821779
		Streptococcus suis	CP002640
Tetrapyrrole (Corrin/Porphyrin) Methylases	PF00590	Legionella pneumophila	CP003023
			FQ958210
Tetratricopeptide repeat	PF00515	Legionella pneumophila	CR628336
TFIIB zinc-binding	PF08271	Campylobacter jejuni	CP000025
ThiF family	PF00899	Legionella pneumophila	FQ958211
Thioesterase domain	PF00975	Legionella pneumophila	AE017354
			CP003192
ThiS family	PF02597	Legionella pneumophila	FQ958211
TipAS antibiotic-recognition domain	PF07739	Streptococcus suis	CP002651
TIR domain	PF01582	Staphylococcus aureus	BX571857
TM2 domain	PF05154	Staphylococcus aureus	AP009324
			BX571856
			CP001781
			CP001844
			CP001996
			CP002114
			CP003045
			FN433596
			FR714927
TMP repeat	PF05017	Staphylococcus aureus	CP000703
			CP000736
		Streptococcus suis	CP002465
			CP002640
			CP002644
TolA protein	PF06519	Staphylococcus aureus	BX571857
			CP000730
[truncated: 215 more rows]
