# Supplementary material for: Live Genomics for Pathogen Monitoring in Public Health
Source: Pathogens. 2014 Jan 21;3(1):93–108. doi: 10.3390/pathogens3010093 (PMC4235738; doi:10.3390/pathogens3010093)
Supplement: Supplementary File 1 — Supplementary Information (ZIP, 41 KB) [file pathogens-03-00093-s001.zip › SI1.xls]

## Sheet: SI1
Organism	Accession
Campylobacter jejuni	CP000025
	CP000538
	CP000768
	CP000814
	CP001876
	CP001900
	CP001960
	CP002029
Legionella pneumophila	AE017354
	CP000675
	CP003023
	CP003024
	CP003192
	CR628336
	CR628337
	FQ958210
	FQ958211
Staphylococcus aureus	AM990992
	AP009324
	AP009351
	BA000017
	BA000018
	BA000033
	BX571856
	BX571857
	CP000046
	CP000253
	CP000255
	CP000703
	CP000730
	CP000736
	CP001781
	CP001844
	CP001996
	CP002110
	CP002114
	CP002120
	CP002643
	CP003033
	CP003045
	CP003166
	CP003194
	FN433596
	FR714927
	FR821777
	FR821779
	HE681097
Streptococcus suis	CP000407
	CP000408
	CP000837
	CP002465
	CP002570
	CP002633
	CP002640
	CP002641
	CP002644
	CP002651
	FM252031
	FM252032
